# Supplementary material for: Enhanced Botrytis cinerea Resistance of Arabidopsis Plants Grown in Compost May Be Explained by Increased Expression of Defense-Related Genes, as Revealed by Microarray Analysis
Source: PLoS One. 2013 Feb 6;8(2):e56075. doi: 10.1371/journal.pone.0056075 (PMC3566078; doi:10.1371/journal.pone.0056075)
Supplement: Table S2 — List of transcription factor binding sites in the 1,000 bp upstream promoter sequences of significant differentially expressed genes. (XLS) [file pone.0056075.s002.xls]

## Sheet: Full1
Table S2. List of transcription factor binding sites in the 1,000 bp upstream promoter sequences of significant differentially expressed genes.
Transcription Factor/Motif Name	number in the subset	number in the genome	P value
ABRE binding site motif	7	1422	0.452
ABRE-like binding site motif	45	6258	0.004
ACGTABREMOTIFA2OSEM	25	4398	0.26
ARF binding site motif	44	12192	0.999
ATHB2 binding site motif	15	3181	0.593
ATHB5ATCORE	7	978	0.134
AtMYB2 BS in RD22	13	3757	0.924
AtMYC2 BS in RD22	55	10746	0.493
BoxII promoter motif	53	12901	0.983
CACGTGMOTIF	35	4546	0.003
CArG promoter motif	9	2168	0.687
CARGCW8GAT	98	18011	0.177
CBF1 BS in cor15a	8	218	0.0001
CCA1 binding site motif	41	8251	0.574
DRE core motif	40	6989	0.197
DREB1A/CBF3	15	2220	0.109
EveningElement promoter motif	25	2049	0.0001
GADOWNAT	17	2579	0.116
Gap-box Motif	21	3174	0.089
GAREAT	92	16578	0.127
GCC-box promoter motif	9	2653	0.886
Hexamer promoter motif	10	3563	0.975
Ibox promoter motif	62	12259	0.545
L1-box promoter motif	22	4471	0.549
LEAFYATAG	15	3293	0.648
LTRE promoter motif	8	1568	0.419
MYB binding site promoter	38	9215	0.942
MYB1 binding site motif	7	2021	0.825
MYB1AT	110	25733	1
MYB1LEPR	25	5127	0.579
MYB2AT	32	8742	0.987
MYB3 binding site motif	8	1562	0.415
MYB4 binding site motif	118	22642	0.37
MYCATERD1	55	10746	0.493
RAV1-B binding site motif	12	4266	0.986
RY-repeat promoter motif	8	968	0.064
SV40 core promoter motif	31	6246	0.555
TATA-box Motif	139	24789	0.007
T-box promoter motif	88	16720	0.354
TELO-box promoter motif	10	3062	0.92
W-box promoter motif	116	20292	0.02
Z-box promoter motif	9	746	0.005
